# Supplementary material for: The coloring mechanism of a novel golden variety in Populus deltoides based on the RGB color mode
Source: For Res (Fayettev). 2021 Feb 22;1:5. doi: 10.48130/FR-2021-0005 (PMC11524229; doi:10.48130/FR-2021-0005)
Supplement: Supplementary file 1 — Supplementary data to this article can be found online. [file FR-2021-0005-S1.zip]

Archive with 6 entries (6 files):
- 10.48130_FR-2021-0005-Suppl-FigureS2.pdf
- 10.48130_FR-2021-0005-Suppl-FigureS3.pdf
- 10.48130_FR-2021-0005-Suppl-FigureS4.pdf
- 10.48130_FR-2021-0005-Suppl-TableS1.docx
- 10.48130_FR-2021-0005-Suppl-TableS2.docx
- 10.48130_FR-2021-0005-Suppl-FigureS1.pdf
